# Supplementary material for: Growth, Safety and Tolerance in Infants Fed Rice Protein Hydrolysate Formula: The GRITO Randomised Controlled Trial
Source: Nutrients. 2024 Dec 31;17(1):162. doi: 10.3390/nu17010162 (PMC11722687; doi:10.3390/nu17010162)
Supplement: Supplementary file 1 [file nutrients-17-00162-s001.zip]

Archive with 1 entries (1 files):
- nutrients-3412465-supplementary.pdf
